# Supplementary material for: Treg cells protect astrocytes from ferroptosis after subarachnoid hemorrhage by activating the HIF-1α/Hmox1 pathway
Source: Front Immunol. 2026 May 22;17:1825459. doi: 10.3389/fimmu.2026.1825459 (PMC13236614; doi:10.3389/fimmu.2026.1825459)
Supplement: Supplementary file 1 [file DataSheet1.zip]

Archive with 19 entries (17 files):
- Supplementary/
- Supplementary/Figure 1.tiff
- Supplementary/Figure 2C  flow cytometry/
- Supplementary/Figure 2C  flow cytometry/1d 1.fcs
- Supplementary/Figure 2C  flow cytometry/1d 2.fcs
- Supplementary/Figure 2C  flow cytometry/1d 3.fcs
- Supplementary/Figure 2C  flow cytometry/3d 1.fcs
- Supplementary/Figure 2C  flow cytometry/3d 2.fcs
- Supplementary/Figure 2C  flow cytometry/3d 3.fcs
- Supplementary/Figure 2C  flow cytometry/5d 1.fcs
- Supplementary/Figure 2C  flow cytometry/5d 2.fcs
- Supplementary/Figure 2C  flow cytometry/5d 3.fcs
- Supplementary/Figure 2C  flow cytometry/7d 1.fcs
- Supplementary/Figure 2C  flow cytometry/7d 2.fcs
- Supplementary/Figure 2C  flow cytometry/7d 3.fcs
- Supplementary/Figure 2C  flow cytometry/Sham 1.fcs
- Supplementary/Figure 2C  flow cytometry/Sham 2.fcs
- Supplementary/Figure 2C  flow cytometry/Sham 3.fcs
- Supplementary/FIMMU_Checklist_brand_editable_version.pdf
